# Supplementary material for: TMT-based proteomic profiling of serum reveals the impact of developmental stage and generation in beef cattle
Source: Front Vet Sci. 2026 Mar 9;13:1723813. doi: 10.3389/fvets.2026.1723813 (PMC13007506; doi:10.3389/fvets.2026.1723813)
Supplement: Supplementary file 2 [file Table_1.XLSX]

## Sheet: Sheet1
Supplementary Table S1. Serum protein concentration measured in 18 cattle
Sample ID	Protein Concentration (μg/μL)	Total Protein (μg)	Quality Grade
A3-1	1.91	1337.57	A2
A3-2	1.53	1073.03	A2
A3-3	1.63	1143.34	A2
A9-1	1.94	1357.02	A2
A9-2	2.6	1821.66	A2
A9-3	2.55	1786.15	A2
B3-1	3.04	2129.21	A2
B3-2	1.94	1359.81	A2
B3-3	1.87	1307.29	A2
B9-1	2.11	1476.79	A2
B9-2	2.12	1485.54	A2
B9-3	2.2	1538.62	A2
C3-1	2.04	1430.55	A2
C3-2	2.03	1419.1	A2
C3-3	1.33	930.16	A2
C9-1	2.05	1436.28	A2
C9-2	1.97	1376.62	A2
C9-3	2.19	1529.71	A2
