# Supplementary material for: TMT-based proteomic profiling of serum reveals the impact of developmental stage and generation in beef cattle
Source: Front Vet Sci. 2026 Mar 9;13:1723813. doi: 10.3389/fvets.2026.1723813 (PMC13007506; doi:10.3389/fvets.2026.1723813)
Supplement: Supplementary file 3 [file Table_2.XLSX]

## Sheet: Sheet1
Supplementary Table S2. Silhouette coefficients from hierarchical clustering analysis across age and generation groups
Group	Minimum	Maximum	Third Quartile	Group 1	Group 2	Average Silhouette Coefficient
A3 VS B3	0.4329	0.72	0.6978	0.602712	0.621062	0.611887
A3 VS C3	0.578	0.8033	0.765	0.632803	0.726465	0.679634
B3 VS C3	0.4635	0.67	0.6193	0.587817	0.5209	0.554358
A9 VS B9	0.8941	0.9452	0.9407	0.926961	0.924804	0.925882
A9 VS C9	0.2514	0.6885	0.6617	0.540854	0.463066	0.50196
B9 VS C9	0.1796	0.6093	0.5976	0.42463	0.588792	0.506711
A3 VS A9	0.2308	0.6086	0.6055	0.474457	0.544958	0.509707
B3 VS B9	0.222	0.6335	0.6869	0.55822	0.473732	0.515976
C3 VS C9	0.4686	0.7571	0.7376	0.667158	0.660119	0.663639
