# Supplementary material for: TMT-based proteomic profiling of serum reveals the impact of developmental stage and generation in beef cattle
Source: Front Vet Sci. 2026 Mar 9;13:1723813. doi: 10.3389/fvets.2026.1723813 (PMC13007506; doi:10.3389/fvets.2026.1723813)
Supplement: Supplementary file 4 [file Table_3.XLSX]

## Sheet: Sheet1
Supplementary Table S3. Enrichment of Key Proteins in Different Ages and Generations
protein	group	Functional Enrichment			log2FC	pvalue	regulated
APOA4	A3 VS A9	BP	GO:0045723	positive regulation of fatty acid biosynthetic process	-0.881089	0.0275132	down
		BP	GO:1905920	positive regulation of CoA-transferase activity
		BP	GO:0051006	positive regulation of lipoprotein lipase activity
		BP	GO:0010898	positive regulation of triglyceride catabolic process
		MF	GO:0060228	phosphatidylcholine-sterol O-acyltransferase activator activity
		KEGG	ko04977	Vitamin digestion and absorption
	B3 VS B9	BP	GO:0043691	reverse cholesterol transport	-0.737582	0.0202965	down
		BP	GO:0007159	leukocyte cell-cell adhesion
		BP	GO:0034375	high-density lipoprotein particle remodeling
		BP	GO:0042632	cholesterol homeostasis
		BP	GO:1905920	positive regulation of CoA-transferase activity
		BP	GO:0008203	cholesterol metabolic process
		BP	GO:0033700	phospholipid efflux
		BP	GO:0034372	very-low-density lipoprotein particle remodeling
		MF	GO:0060228	phosphatidylcholine-sterol O-acyltransferase activator activity
		MF	GO:0120020	intermembrane cholesterol transfer activity
	C3 VS C9	BP	GO:0002227	innate immune response in mucosa	-0.873724	0.00487464	down
		MF	GO:0120020	intermembrane cholesterol transfer activity
HIST2H2AC	A9 VS B9	-	-	-	0.66941	0.0331702	up
	A9 VS C9	CC	GO:0000786	nucleosome	1.15813	0.00288416	up
		CC	GO:0005634	nucleus
		MF	GO:0030527	structural constituent of chromatin
		MF	GO:0003677	DNA binding
		MF	GO:0046982	protein heterodimerization activity
		KEGG	ko05034	Alcoholism
		KEGG	ko05322	Systemic lupus erythematosus
	B9 VS C9	CC	GO:0000786	nucleosome	0.488717	0.0157117	up
		CC	GO:0005634	nucleus
		MF	GO:0003677	DNA binding
		MF	GO:0030527	structural constituent of chromatin
		MF	GO:0046982	protein heterodimerization activity
		KEGG	ko05034	Alcoholism
		KEGG	ko05322	Systemic lupus erythematosus
VWF	A3 VS B3	BP	GO:0030168	platelet activation	-1.64813	0.00788946	down
	A3 VS C3	BP	GO:0030168	platelet activation	-1.66022	0.0069387	down
		BP	GO:1902533	positive regulation of intracellular signal transduction
		BP	GO:0031589	cell-substrate adhesion
		CC	GO:0033093	Weibel-Palade body
		MF	GO:0047485	protein N-terminus binding
	B3 VS C3	-	-		-0.0120867	0.979833	normal
THBS1	A3 VS B3	CC	GO:0005615	extracellular space	-1.1849	0.0350058	down
		MF	GO:0008201	heparin binding
	A3 VS C3	CC	GO:0005615	extracellular space	-1.25429	0.0385861	down
		MF	GO:0008201	heparin binding
		KEGG	ko05205	Proteoglycans in cancer
		KEGG	ko05144	Malaria
		KEGG	ko04350	TGF-beta signaling pathway
	B3 VS C3	-	-		-0.0693889	0.911002	normal
CCN2	A3 VS B3	BP	GO:0001503	ossification	-1.36242	0.0220775	down
		BP	GO:0002062	chondrocyte differentiation
		BP	GO:0010629	negative regulation of gene expression
		MF	GO:0008201	heparin binding
	A3 VS C3	BP	GO:0002062	chondrocyte differentiation	-1.3206	0.0214706	down
		BP	GO:0010629	negative regulation of gene expression
		BP	GO:0001894	tissue homeostasis
		BP	GO:0072593	reactive oxygen species metabolic process
		BP	GO:0032330	regulation of chondrocyte differentiation
		BP	GO:0008543	fibroblast growth factor receptor signaling pathway
		MF	GO:0008201	heparin binding
	B3 VS C3	-	-	-	0.0418202	0.922486	normal
TIMP3	A3 VS B3	CC	GO:0005615	extracellular space	-0.869773	0.0388877	down
	A3 VS C3	CC	GO:0005615	extracellular space	-0.914171	0.0172234	down
		KEGG	ko05205	Proteoglycans in cancer
	B3 VS C3	-	-	-	-0.0443985	0.894496	normal
TGFB1	A3 VS B3	BP	GO:0002062	chondrocyte differentiation	-1.31618	0.0040488	down
		BP	GO:0051781	positive regulation of cell division
		BP	GO:0043406	positive regulation of MAP kinase activity
		BP	GO:0032930	positive regulation of superoxide anion generation
		BP	GO:0010629	negative regulation of gene expression
		BP	GO:0008284	positive regulation of cell proliferation
		CC	GO:0005615	extracellular space
		CC	GO:0009986	cell surface
		MF	GO:0008083	growth factor activity
		KEGG	ko04060	Cytokine-cytokine receptor interaction
	A3 VS C3	BP	GO:0051781	positive regulation of cell division	-1.39198	0.00498658	down
		BP	GO:0002062	chondrocyte differentiation
		BP	GO:0043406	positive regulation of MAP kinase activity
		BP	GO:0010629	negative regulation of gene expression
		BP	GO:0008284	positive regulation of cell proliferation
		BP	GO:0008285	negative regulation of cell proliferation
		BP	GO:0017015	regulation of transforming growth factor beta receptor signaling pathway
		BP	GO:0006796	phosphate-containing compound metabolic process
		BP	GO:0032740	positive regulation of interleukin-17 production
		BP	GO:0007183	SMAD protein complex assembly
		BP	GO:0050680	negative regulation of epithelial cell proliferation
		BP	GO:0032570	response to progesterone
		BP	GO:0071560	cellular response to transforming growth factor beta stimulus
		BP	GO:0048642	negative regulation of skeletal muscle tissue development
		BP	GO:0006754	ATP biosynthetic process
		BP	GO:0007182	common-partner SMAD protein phosphorylation
		BP	GO:0043932	ossification involved in bone remodeling
		BP	GO:0010936	negative regulation of macrophage cytokine production
		BP	GO:2000679	positive regulation of transcription regulatory region DNA binding
		BP	GO:0045786	negative regulation of cell cycle
		BP	GO:1901666	positive regulation of NAD+ ADP-ribosyltransferase activity
		BP	GO:0071407	cellular response to organic cyclic compound
		BP	GO:0045216	cell-cell junction organization
		BP	GO:0006611	protein export from nucleus
		BP	GO:0043552	positive regulation of phosphatidylinositol 3-kinase activity
		BP	GO:0045662	negative regulation of myoblast differentiation
		BP	GO:0048298	positive regulation of isotype switching to IgA isotypes
		BP	GO:0060389	pathway-restricted SMAD protein phosphorylation
		BP	GO:0032355	response to estradiol
		BP	GO:0060965	negative regulation of gene silencing by miRNA
		BP	GO:0060391	positive regulation of SMAD protein import into nucleus
		BP	GO:0070723	response to cholesterol
		BP	GO:1900126	negative regulation of hyaluronan biosynthetic process
		BP	GO:0007435	salivary gland morphogenesis
		BP	GO:0051247	positive regulation of protein metabolic process
		BP	GO:0032801	receptor catabolic process
		BP	GO:0042307	positive regulation of protein import into nucleus
		BP	GO:0022408	negative regulation of cell-cell adhesion
		BP	GO:0010862	positive regulation of pathway-restricted SMAD protein phosphorylation
		CC	GO:0005615	extracellular space
		MF	GO:0008083	growth factor activity
		MF	GO:0034714	type III transforming growth factor beta receptor binding
		KEGG	ko04060	Cytokine-cytokine receptor interaction
		KEGG	ko05205	Proteoglycans in cancer
		KEGG	ko05144	Malaria
		KEGG	ko04350	TGF-beta signaling pathway
	B3 VS C3	-			-0.0758001	0.842542	normal
Note: DEPs represent Differentially Expressed Proteins; group refers to each comparison group; Functional Enrichment denotes the enrichment terms of each differential protein in the corresponding group; log2FC, p-value, and regulated represent the fold change, p-value, and regulation status of the differential protein in each group, respectively.
